# Supplementary material for: Clinical Characterization of Anti-GQ1b Antibody Syndrome in Childhood
Source: Front Pediatr. 2021 Apr 29;9:649053. doi: 10.3389/fped.2021.649053 (PMC8116501; doi:10.3389/fped.2021.649053)
Supplement: Supplementary file 2 [file Table_2.XLSX]

## Sheet: Sheet1
Case no.	Sex/age	Antecedent infection	Latency	Initial symptom	Phenotype	Antibodies(days after onset)	ACD(days after onset )	NCS (days after onset)	Cranial MRI	spinal cord MRI	Treatment	Prognosis	Reference
1	M/2y	NA	NA	EO	AO	anti-GQ1b bodies(NA)(+)/NA	NO/NA	NA	Normal/NA	NA	Pyridostigmine	NA	Diamond et al, 20201
2	F/5y6m	URI	3d	EO	AO	anti-GQ1b IgG(s)(+)/9d	NO/NA	mildly reduced sensorial nerve conduction velocities at the upper extremities/4m	Normal/NA	ND	IVIG	IR within 360d	Güneş et al,20192
3	NA	NA	NA	ataxia	AAN	anti-GQ1b IgG(s)(+)/NA	ACD/3d	Normal/3d	Normal/NA	ND	IVIG	CR	Yoon et al, 20193
4	NA	NA	NA	EO	AO	anti-GQ1b IgG(s)(+)/NA	ND	Normal/8d	Normal/NA	ND	DEX	CR	Yoon et al, 20193
5	NA	NA	NA	EO	AO	anti-GQ1b IgG(s)(+)/NA	NO/11d	Normal/12d	Normal/NA	ND	supportive care only	CR	Yoon et al, 20193
6	NA	NA	NA	EO	MFS/GBS	anti-GQ1b IgG(s)(+)/NA	ACD/1d	Normal/3d	ND	ND	IVIG	CR	Yoon et al, 20193
7	NA	NA	NA	EO	MFS	anti-GQ1b IgG(s)(+)/NA	ND	ND	Normal/NA	ND	supportive care only	CR	Yoon et al, 20193
8	NA	NA	NA	EO	MFS	anti-GQ1b IgG(s)(+)/NA	NO/8d	ND	ND	ND	supportive care only	CR	Yoon et al, 20193
9	F/4y	Fever	NA	EO	AO	anti-GQ1b IgG(s)(+)/NA	NO/36d	Normal/36d	6th CN enhancement/NA	ND	IVIG	CR within 90d	Yoon et al, 20193
10	M/15y	URI	7d	BP,SD	PCBW	anti-GQ1b IgG(s)(+)/NA	NO/5d	Prolonged terminal latency/14d	white matter lesion /NA	ND	IVIG	IR within 90d	Yoon et al, 20193
11	NA	NA	NA	EO	AO	anti-GQ1b IgG(s)(+)/NA	ND	Normal/4d	Normal/NA	ND	supportive care only	IR	Yoon et al, 20193
12	NA	NA	NA	EO	AO	anti-GQ1b IgG(s)(+)/NA	ND	Normal/7d	Normal/NA	ND	IVIG	CR	Yoon et al, 20193
13	NA	NA	NA	EO	AO	anti-GQ1b IgG(s)(+)/NA	NO/8d	Normal/8d	Normal/NA	ND	IVIG	CR	Yoon et al, 20193
14	F/14y	URI	7d	EO,BP,FP	AO/PCBW	anti-GQ1b IgG(s)(+)/NA	ACD/10d	Reduced CMAP /21d	Normal/2d	ND	IVIG, PE	CR within 52d	Güngör et al,20194
15	M/16y	URI	7d	EO,IO,BP,Ataxia	MFS/GBS	anti-GQ1b IgG(s)(+)/NA	NO/NA	Prolonged latency and decreased amplitude of motor nerve, decreased action potential of sensory nerve/NA	ND	ND	IVIG(NA)	CR within 210d	de Bruyn et al,20195
16	M/6y	GI	10d	EO,Ataxia	MFS	anti-GQ1b IgG/IgM(NA)(+) /NA	NO/NA	NA	Normal/NA	NA	IVIG(NA)	IR within 90d	Jadah et al, 20196
17	F/10y	URI	10d	EO	AO	anti-GQ1b/ GM1 IgM(s)(+)/NA	NA	NA	Normal/NA	Normal/NA(orbit )	PRD	CR within 45d	Canavese et al,20187
18	F/4y6m	URI	21d	Ataxia	MFS/PCBW	anti-GQ1b IgG(s)(+)/NA	ACD/NA	Decreased amplitude of motor never conduction in the extremities, fail to elicit a response of sensory nerve/NA	Normal/NA	ND	IVIG	CR within 210d	Yang et al,20178
19	M/4y	Vaccine	7d	LW	MFS/GBS	anti-GQ1b IgG(s)(+)/NA	ACD/NA	Decreased amplitude of sensory nerve and motor nerve conduction, with significant sensory never damage /NA	Normal/NA	ND	IVIG	CR within 60d	Yang et al,20178
20	M/12y	SI	20d	LW	MFS/GBS	anti-GQ1b IgG(s)(+)/NA	ACD/NA	Decreased amplitude of sensory nerve and motor nerve conduction, with significant sensory never damage /NA	Normal/NA;Abnormal signals in the genu of cerebellar dentate nucleus, pons and corpus callosum/The initial stage ,other institutions;	ND	IVIG, MP	CR within 150d	Yang et al,20178
21	M/6y	NO	0d	AC	AAH	anti-GQ1b IgG(s/CSF)(+)/NA	ACD/4d;ACD/7d	Normal/NA	Long T1 and long T2 signals of bilateral semioval center, bilateral caudate nucleus, lentiform nucleus, external capsule, thalamus, insular lobe and bilateral cerebellar hemispheres/4d	ND	IVIG,MP, PRD	CR within 60d	Yang et al,20178
22	M/14y	Fever	5d	SD	MFS/BWP	anti-GQ1b/GT1a/GT1b IgG(s)(+)/NA	ACD/NA	a distal latencies increase and decrease of sensory and motor nerves conduction velocity/NA	Normal/NA	NA	IVIG	CR within 180d	Communal et al, 20169
23	M/6y	GI	10d	EO	AO	anti-GQ1b/ GT1a IgG/IgM(s)(+);anti-GD3 IgG(s)(+)/2d	NO/NA	ND	Normal/NA	Normal/NA(orbit )	supportive care only	CR within 69d	Guisset et al,201610
24	M/4y	GI	14d	EO	AO	anti-GQ1b/ GT1a IgG/IgM(s)(+); anti-GM2 IgM(s)(+)/14d	NA	Normal/30d	Normal/NA	ND	supportive care only	CR within 60d	Guisset et al,201610
25	M/14y	NA	NA	NA	BBE	anti-GQ1b IgG(s)(+)/NA	NO/NA	NA	Normal/NA	NA	NA	CR within 360d	Hacohenet al 201611
26	M/14y	NA	NA	NA	BBE	anti-GQ1b IgG(s)(+)/NA	NO/NA	NA	Normal/NA	NA	NA	CR within 360d	Hacohenet al 201611
27	M/14y	NA	NA	NA	BBE	anti-GQ1b IgG(s)(+)/NA	NO/NA	NA	Normal/NA	NA	NA	CR within 360d	Hacohenet al 201611
28	M/14y	NA	NA	NA	BBE	anti-GQ1b IgG(s)(+)/NA	NO/NA	NA	Normal/NA	NA	NA	CR within 360d	Hacohenet al 201611
29	M/14y	NA	NA	NA	BBE	anti-GQ1b IgG(s)(+)/NA	NO/NA	NA	Normal/NA	NA	NA	CR within 360d	Hacohenet al 201611
30	F/14y	NA	NA	NA	BBE	anti-GQ1b IgG(s)(+)/NA	NO/NA	NA	Normal/NA	NA	NA	CR within 360d	Hacohenet al 201611
31	M/14y	URI	15d	EO	AO/BWP	anti-GQ1b IgG(s)(+)/NA	NO/NA	Normal limb nerve conduction/7d,14d; Normal facial nerve conduction/7d; reduced CMAP of right face/14d	Normal/NA	ND	supportive care only	CR within 120d	Kauser et al,201512
32	M/6y	GI	10d	EO	AO	anti-GQ1b/GT1a /GD3 IgG(s)(+);anti-GQ1b/GT1a /GD3 IgM(s)(+)./NA	NO/NA	NA	Normal/NA	NA	supportive care only	CR within 56d	Deconinck et al, 201513
33	M/4y	GI	14d	EO	AO	anti-GQ1b/GT1a IgG(s)(+) ,anti-GQ1b/GT1a IgM(s)(+)/14d	NO/NA	Normal/NA	Normal/NA	NA	supportive care only	CR within 56d	Deconinck et al, 201513
34	M/14y	GI	5d	AC	BBE/GBS	anti-GQ1b bodies(s)(+)/NA	NA	AMAN/NA	acute brainstem encephalitis/NA	ND	supportive care only	CR within 150d	Lee et al,201214
35	M/12y	pneumonia	7d	BP,SD	AOP	anti-GQ1b IgG(CSF)(+)/NA	NO/NA	ND	Cerebral magnetic resonance imaging suggested the involvement of cranial nerves IX and X. After the administration of gadolinium, both nerves exhibited enhancement bilaterally. The left cranial nerve X was thickened /NA	ND	IVIG	CR within 42d	Verhelst et al,201115
36	M/3y9m	URI	4d	IO,AC	BBE/BWP	anti-GQ1b/GT1a IgG (s)(+)/10d	NO/10d	Normal/10d	T2 sequence of cerebral white matter hypersignals predominantly near the centrum semiovale, no enhancement with gadolinium injection. no abnormalities in the brainstem or the cerebellum/3d	ND	IVIG,MP	CR within 360d	Tsapis et al,201016
37	F/11y	URI	14d	NA	MFS	anti-GQ1b IgG(s)(+)/NA	NO/NA	Absent H reflexes /NA	a right frontal periventricular T2-weighted hyperintensity/NA	ND	IVIG(NA)	CR within 150d	Dachy et al,201017
38	M/2y	URI	7-8d	EO	AP	anti-GQ1b IgG(NA)(+)/NA	NO/NA	Decreased CV, with CB; Increased latency of F waves /NA	ND	ND	IVIG	CR within 7d	Jindal et al,200918
39	M/8y	NA	NA	NA	MFS	anti-GQ1b IgG(s)(+)/NA	NA	Normal/NA	Bilateral gadolinium enhancement of cranial nerve III/NA	ND	IVIG(NA)	NA	Hsieh et al,200819
40	M/7y	URI	6d	EO	MFS/BWP	anti-GQ1b IgG(s)(+)/4d	ACD/NA	Reduced SNAPs, Absence of motor CV /NA	Normal/NA	ND	IVIG	CR within 60d	Akinci et al,200720
41	M/11y	URI	8d	AC	BBE/BWP	anti-GQ1b IgG(s)(+)/NA	ACD/2d	NA	diffuse meningeal enhancement, no cortical or brainstem abnormalities/4d	patchy hyperintensity of the spinal cord that was most marked at the level of the upper cervical, lower thoracic, and upper lumbar cord/4d	IVIG,steroids(NA)	CR within 120d	Steer et al,200621
42	F/9y	URI	14d	EO	AO	anti-GQ1b IgG(s)(+)/NA	NO/NA	NA	Normal/NA	ND	supportive care only	CR within 120d	Weber et al,200322
43	M/4y	URI	2d	AC,LW	BBE	anti-GQ1b IgG(s)(+)/2d	ACD/16d	F wave -/NA	Normal/4d;Normal/13d	ND	IVIG	CR within 60d	Matsumoto et al,200223
44	F/9y	GI	14d	EO	MFS	anti-GQ1b IgG(s)(+)/NA	NO/NA	H reflexes(-)/NA	Normal/NA	ND	IVIG	CR within 90d	Mewasingh et al,200224
45	M/12y	OI	3d	EO	AO	anti-GQ1b IgG(s)(+) /NA	ACD/NA	NA	Normal/NA	ND	supportive care only	IR within 90d	Vanden et al,200125
46	M/12y	GI	9d	EO	AO	anti-GQ1b IgG(s)(+)/10d	NO/NA	NA	Normal/NA	Normal/NA(orbit )	supportive care only	CR within 28d	Sato et al,200126
47	M/10y	URI	11d	EO	AO	anti-GQ1b IgG(s)(+)/15d	NO/NA	NA	Normal/NA	Normal/NA(orbit )	supportive care only	CR within 42d	Sato et al,200126
48	M/13y	GI	NA	EO	AO	anti-GQ1b IgG(s)(+)/NA	NO/14d	NA	Normal/NA	ND	IVIG(NA),PE	NA	Yuki et al,200127
49	F/18Y	GI	NA	EO	AO/BWP	anti-GQ1b IgG(s)(+))/NA	NO/10d	NA	Normal/NA	ND	PE;steroids(NA)	NA	Yuki et al,200127
50	F/18y	URI	≤21d	SD	AO/BWP	anti-GQ1b IgG(s)(+)/NA	NO/2d	NA	Normal/NA	ND	PE	NA	Yuki et al,200127
51	M/12y	GI	NA	EO	AO/BWP	anti-GQ1b IgG(s)(+)/NA	NO/5d	NA	Normal/NA	ND	supportive care only	NA	Yuki et al,200127
52	M/10y	URI	≤21d	EO	AO	anti-GQ1b IgG(s)(+)/NA	NO/8d	NA	Normal/NA	ND	supportive care only	NA	Yuki et al,200127
53	F/18y	URI	≤21d	EO	AO	anti-GQ1b IgG(s)(+)/NA	NO/11d	NA	Normal/NA	ND	supportive care only	NA	Yuki et al,200127
54	M/11y	GI	7d	EO	AO	anti-GQ1b IgG(s)(+)/NA	NO/NA	Normal/NA	ND	ND	supportive care only	CR within 240d	Kuroki et al,200128
55	M/14y	GI	8d	EO	AO	Anti-GQ1b IgG/ IgM (s)(+); anti-GM1/ GD1a/ GD1b IgM(s)(+)/NA	NO/NA	NA	ND	ND	supportive care only	CR within 60d	Kuroki et al,200128
56	M/3y	GI	10d	EO	AO	anti-GQ1b IgM(s)(+)/NA	NO/NA	Normal/NA	Normal/NA	Normal/NA(orbit )	supportive care only	CR within 30d	Kuroki et al,200128
57	M/10y	NO	NO	IO	MFS	anti-GQ1b IgG(s)(+)/NA	NO/NA	NA	Normal/NA	ND	IVIG,DEX,IP	IR within 60d	Caccavale et al,200029
58	M/14y	GI	NA	BP	AO/GBS	anti-GQ1b/GM1b/GT1a/GalNAc-GD1a IgG(s)(+);anti-GM1/ GM1b/GD1a/GalNAc-GD1a /GQ1b IgM(s)(+)/NA	NA	NA	NA	NA	PE	IR within 120d	Koga et al,199930
59	M/10y	GI	9d	EO,SD	MFS	anti-GQ1b/GT1a IgG/IgA (s)(+);anti-GM1 IgM(s)(+)/NA	ACD/16d	Clearly reduced M-wave amplitudes ;Reduced amplitudes of SNAP/9d	Normal/NA	ND	supportive care only	IR within 300d	Bandou et al,199931
60	M/16y	GI	13d	EO	MFS/GBS	anti-GQ1b IgG/IgM (s)(+);anti-GM2/GM3/GD1a/GalNAc-GD1a IgM(s)(+)/5d	ACD/3d	NA	ND	ND	IVIG ,IT	IR within 20d	Ohtsuka et al,199832
61	M/13y	GI	14d	EO	AO	anti-GQ1b IgG/IgM(s)(+);anti-GM2/GalNAc-GD1a IgM(s)(+)/5d	NO/NA	NA	ND	ND	IVIG (1.6g/kg),IT	IR within 110d	Ohtsuka et al,199832
62	F/6y	GI	12d	EO	MFS/GBS	anti-GQ1b IgG/ IgM (s)(+);anti-GD1a / GT1b IgG (s)(+); GalNAc-GD1a IgM (s)(+) /7d	NA	NA	ND	ND	IVIG	IR within 45d	Ohtsuka et al,199832
63	F/9y	URI	7d	EO	AO	anti-GQ1b IgG(s)(+)/1d;anti-GQ1b IgG(s)(+)/72d	NO/1d	Normal/NA	Normal/NA	ND	IVIG	IR within 90d	Kikuchi et al,199733
64	M/7y	URI	8d	EO,SD,BP,Ataxia	BBE	anti-GQ1b IgG(s)(+)/1d	NO/2d;ACD/12d	Normal/NA	periaqueductal high intensity on the T.,-weighted image/NA	ND	IT	IR within 120d	Kikuchi et al,199734
65	F/6y9m	Herpes	5d	EO,FP	AO/BWP	anti-GQ1b lgG/ lgM (s)(+); anti-GT1b IgG (s)(+)/17d	NO/3d	NA	Normal/NA	ND	MP	CR within 90d	Matsubara et al,199735
66	M/7y	Chickenpox	3d	EO,Ataxia	MFS	anti-GQ1b IgG(s)(+)/8d	ACD/3d	NA	Normal/9d	ND	PE	CR within 252d	Takano et al,199536
67	F/13y	URI	7d	EO	BBE	anti-GQ1b IgG(s)(+)/21d	NO/10d	Prolonged latency of F wave;Absent H reflex/7d	Normal/5d	Terminal filament steatosis/8d	IVIG,DEX,PRD	CR within 90d	Unpublished
68	M/6y4m	URI	30d	LW,SD	PGBS	anti-GQ1b/GD1b/GT1b/ GM1/GM2 IgG (CSF)(+)/17d	NO/4d;ACD/16d	Normal/3d;Reduce amplitude of CMAP;F wave (-),SNAP (-)/14d	Normal/2d	Normal/2d;About flat chest 2-9 vertebral level epidural effusion to be excluded/19d	IVIG	CR within 30d	Unpublished
69	F/6y5m	URI	7d	SD	GBS	anti-GQ1b/ GT1a IgG(CSF)(+); Anti-GQ1b/ GT1a/ GD3 IgG(s)(+)/8d	NO/7d	Absent H reflex	Normal/4d	Normal/7d	IVIG	CR within 15d	Unpublished
70	M/12y5m	NO	NO	EO,BP	MFS/BWP	anti-GQ1b IgG(s)(+)/9d	ACD/9d	Prolonged latency of F wave and H reflexes,SNAP(-)/13d	The body of the left lateral ventricle was plump/6d	Normal/17d	IVIG,MP,PRD	CR within 90d	Unpublished
71	F/2y10m	URI	2d	LW,SD	BBE/GBS	anti-GQ1b/GD1b/GM1/GM2 IgM(s)(+);anti-GM2 IgG(s)(+)/11d	ACD/2d	Reduced frequency CMAP、Reduce amplitude of SNAP;F wave(-)/5d	Normal/5d	ND	IVIG,MP	CR within 32d	Unpublished
72	F/3y3m	NO	NO	LW,BP	BBE/GBS	anti-GQ1b/ GD1b/GT1b /GM1/GM2 IgM(s)(+)/8d	ACD/3d	Prolonged latency,reduce amplitude and slowed velocity of CMAP、slowed velocity;reduced frequency of F wave,SNAP (-)/8d	Punctate abnormal signal in the anterior horn of the left lateral ventricle/NA	Multiple myelitis of thoracic spinal cord is possible, and no obvious abnormality is found in lumbar vertebrae./NA	IVIG	CR within 51d	Unpublished
73	M/4y	NO	NO	Ataxia,SD	MFS	anti-GQ1b IgG(s)(+) /16d	ACD/6d	Prolonged latency,reduce amplitude and slowed velocity of CMAP;SNAP(-) /10d	Normal/NA	ND	IVIG 0.4g/kg,PRD	CR within 17d	Unpublished
74	M/2y6m	URI	15d	EO,LW,BP	AO/GBS	anti-GQ1b/ Sulfatide/GT1a/ GM1 IgG (s) (+);Anti-Sulfatide/ GM1/ GT1a IgM(s) (+) /3d	NO/2d	Normal/NA;reduced frequency of CMAP/10d	Normal/11d	Normal/11d	IVIG,MP	CR within 210d	Unpublished
75	M/9y1m	URI	2d	EO	MFS/PCBW	anti-GQ1b/GT1a IgG (s)(+)/ 7d	NO/9d	H reflexes(-)/9d	Normal/8d	Normal/8d	IVIG,MP ,PRD	CR within 60d	Unpublished
76	M/7y3m	NO	NO	LW	PGBS	anti-GQ1b IgG (s)(+)/21d	ACD/21d	Prolonged latency of CMAP / 21d	Normal/NA	Normal/NA	IVIG	CR within 180d	Unpublished
77	M/8y6m	NO	NO	EO	MFS	anti-GQ1b/GT1a IgG(s)(+);Anti-GM1/ GM3 IgM(s)(+)/8d	NO/8d	slowed velocity of SCV / 5 d	Local sulcus slightly deepened, a little punctate abnormal signal in the left frontal lobe, small ischemia or glial hyperplasia? Mucosal thickening of bilateral maxillary sinus, ethmoid sinus and sphenoid sinus/5d	Normal/5d(orbit )	IVIG	CR within 90d	Unpublished
78	M/3y4m	URI	7d	EO,Ataxia	MFS	anti-GQ1b IgG(+);anti-GM1 IgM(s)(+)/6d	ACD/10d	H reflexes(-)/4d	Normal/4d	ND	IVIG,MP,PRD	CR within 180d	Unpublished
AAH: acute ataxic hypersomnolence;AAN: acute ataxic neuropathy; AC: altered consciousness; ACD: albuminocytologic dissociation; AIDP: acute inflammatory demyelinating polyneuropathy; AMAN: acute motor axonal neuropathy;AO: acute ophthalmoplegia;AOP: acute oropharyngeal palsy; AP: acute ptosis; APW: acute pharyngeal weakness; BAP: bilateral abducens palsy; BBE: Bickerstaff brainstem encephalitis;B…
References: 1. Diamond C, James S, Sayers M, Peake D. Case report: Lid hopping as a sign for atypical Miller Fisher Syndrome. Dev Med Child Neurol 2020;62:59. 2. Güneş AS, Genç HM, Yalçın EU, Yılmaz V, Direskeneli GS, Kara B. Acute ophthalmoparesis and persistent mydriasis: expanding the clinical spectrum of anti-GQ1b positive cranial neuropathy in a 5.5-year-old girl. Turk J Pediatr 2019;61:794-…
